# Supplementary material for: Molecular markers and molecular basis of plant type related traits in maize
Source: Front Genet. 2024 Nov 1;15:1487700. doi: 10.3389/fgene.2024.1487700 (PMC11564161; doi:10.3389/fgene.2024.1487700)
Supplement: Supplementary file 1 [file Table2.xlsx]

## Sheet: Sheet1
Table S1. Name/Source and phenotipic of the core inbred lines.
Number ID	Name/Resource	Xinzhou					Jinzhong
		Ear height	Plant height	Ear height/plant height ratio	Spindle length of tassel	First-order branch number of tassel	Ear height	Plant height	Ear height/plant height ratio	Spindle length of tassel	First-order branch number of tassel
1	DF30M	0.96	2.63	0.37	36.92	2.33	0.94	2.62	0.36	37.43	2
2	G37	0.56	1.62	0.35	26.6	4	0.53	1.53	0.35	26.77	4.33
3	JD73F	0.88	2.42	0.36	39.13	7	0.9	2.44	0.37	39.47	6.67
4	G37	0.63	1.63	0.39	28.26	2.67	0.63	1.63	0.39	28	3
5	Wo9M	0.85	2.42	0.35	29.34	3	0.84	2.39	0.35	29.57	3.33
6	PH6WC	0.87	2.24	0.39	34.12	5	0.8	2.18	0.37	33.87	4.67
7	15T-Q137	0.89	2.07	0.43	37.56	10.33	0.92	2.28	0.4	37.87	10.67
8	PH6WC	1.12	2.53	0.44	33.96	3.33	1.03	2.4	0.43	34.1	2.67
9	PH6WC	0.91	2.59	0.35	35.64	2	0.9	2.49	0.36	35.87	2.33
10	15T-Q138	0.85	2.19	0.39	30.86	7.67	0.89	2.24	0.4	30.83	8.33
11	15T-Q401	1.04	2.51	0.41	31.25	1	1.01	2.49	0.4	31.6	0.67
12	15T-Q467	0.86	2.46	0.35	32.33	2.67	0.82	2.24	0.37	32	3
13	15T-Q400	0.94	2.36	0.4	37.58	3	0.96	2.54	0.38	37.87	2.67
14	T1	1.04	2.5	0.42	36.21	8	0.98	2.47	0.4	36.7	7.67
15	15T-Q1	0.85	2.49	0.34	43.64	6.33	0.82	2.33	0.35	44.47	6
16	ZHENG58	0.85	2.14	0.4	31.32	9.67	0.86	2.06	0.42	32.4	9.67
17	PH6WC	0.68	2.17	0.31	36.45	3.33	0.65	2.11	0.31	37.17	2
18	XY128M	0.92	2.06	0.45	35.38	4.33	0.98	2.17	0.46	34.9	4.67
19	XY688M	0.73	1.82	0.4	32.1	3	0.76	1.97	0.39	32.73	2.67
20	XY696F	1.01	2.54	0.4	42.26	5.67	1.03	2.59	0.4	41.67	6
21	15H-495	0.95	2.34	0.41	34.85	2.33	0.96	2.4	0.4	34.17	2
22	DF26F	1.19	2.26	0.53	31.39	9.67	1.18	2.29	0.52	30.47	10.33
23	XY508F	0.99	2.15	0.46	25.72	9	1.03	2.18	0.48	25.17	9.33
24	C7-2	0.88	1.95	0.45	23.97	8.67	0.86	1.91	0.45	23.6	8.33
25	15T-Q253	1.03	2.19	0.47	28.16	6.67	1.06	2.24	0.47	28.53	7
26	M753M	0.85	2.36	0.36	36.22	8	0.83	2.35	0.35	36.53	9
27	LH16M	0.51	1.76	0.29	32.31	4.67	0.47	1.75	0.27	31.83	4
28	LM33M	0.66	1.94	0.34	30.19	4.33	0.65	1.9	0.34	30.47	4
29	JD27F	0.83	2.17	0.38	27.43	8.67	0.8	2.12	0.38	27.8	8.33
30	JD519M	0.9	1.84	0.49	33.1	2	0.93	1.86	0.5	33.5	1.33
31	15T-TZ1	0.71	1.72	0.41	26.28	8.67	0.67	1.69	0.4	25.9	9
32	G1	0.85	1.89	0.45	32.87	7.33	0.83	1.86	0.44	33.13	7.33
33	G36	0.69	1.87	0.37	25.76	3	0.64	1.8	0.35	25.4	2.67
34	G37	0.47	1.5	0.31	27.23	4.67	0.43	1.48	0.29	27.1	5
35	G38	0.62	1.76	0.35	26.5	7	0.6	1.75	0.35	26.77	6.67
36	G39	0.77	2.15	0.36	30.79	6	0.76	2.08	0.37	30.83	6
37	G40	0.73	1.76	0.41	28.48	5.33	0.69	1.69	0.41	28.77	5
38	G41	0.75	1.84	0.41	31.86	6.33	0.71	1.77	0.4	32.03	6.67
39	G43	0.37	1.01	0.37	20.14	3	0.33	0.93	0.36	20.47	2.33
40	G71	0.64	2.1	0.3	32.25	3	0.61	2.03	0.3	32	3.67
41	G72	0.77	1.67	0.46	30.16	5.33	0.77	1.65	0.47	30.07	5.67
42	G82	0.63	1.79	0.35	25.83	3.67	0.62	1.81	0.34	26	3
43	G100	0.76	2.07	0.37	19.65	14	0.74	2	0.37	19.87	14.67
44	X178	1.06	2.08	0.51	25.28	6.33	1.11	2.26	0.49	25.17	6.67
45	齐319	0.9	2.26	0.4	31.86	13.67	0.88	2.29	0.38	32.1	13.67
46	D340	1.13	2.38	0.47	30.22	6.67	1.14	2.41	0.47	30.1	6.33
47	ZQB1	0.91	2.34	0.39	29.15	6	0.93	2.39	0.39	29.07	5.67
48	ZHENG58	0.76	1.7	0.45	29.51	9.33	0.74	1.67	0.44	29.63	10
49	ZHENG58S	0.73	1.85	0.39	22.96	7.33	0.72	1.87	0.38	23.17	7.67
50	15T-Q275	1.01	2.23	0.45	32.3	5	1.04	2.24	0.46	32.43	4.67
51	15T-Q265	0.79	2.22	0.36	28.54	8.67	0.77	2.16	0.36	28.7	9
52	15T-Q208	0.74	1.82	0.41	23.78	6.67	0.73	1.84	0.4	23.93	6
53	15T-Q184	1.09	2.57	0.42	38.59	7	1.13	2.64	0.43	38.53	7.33
54	15T-Q163	0.88	2.27	0.39	26.9	2	0.89	2.31	0.38	27.03	1.67
55	15T-Q151	0.75	2.11	0.36	32.85	5.33	0.71	2.05	0.35	33.1	5.67
56	12NJ129	0.62	2.04	0.3	30.56	3	0.57	1.98	0.29	30.83	3.67
57	15T-Q106	0.65	1.98	0.33	31.45	3.33	0.67	1.98	0.34	31.23	3.67
58	15T-Q103	0.61	2.07	0.29	26.73	3	0.57	2.09	0.27	26.97	2.67
59	12NJ217	0.76	1.69	0.45	22.5	16	0.77	1.66	0.46	22.63	15.33
60	15T-Q55	0.8	2.38	0.34	43.27	4.67	0.79	2.44	0.33	43.97	4.33
61	15T-Q50	0.94	2.27	0.41	40.82	3	0.97	2.24	0.43	41.03	3.33
62	15T-Q48	0.88	2.28	0.39	44.08	2.67	0.86	2.31	0.38	44.37	2.33
63	15T-Q50	0.9	2.31	0.39	42.71	4	0.93	2.39	0.39	42.4	4.67
64	15T-Q38	0.84	2.07	0.41	32.74	9.33	0.85	2.11	0.4	31	9.67
65	G134	0.54	1.72	0.31	21.68	4.33	0.57	1.7	0.34	21.9	4
66	AMD58	0.96	2.1	0.46	33.88	7	0.93	2.08	0.45	34.2	7
67	AMD40	0.76	1.78	0.43	28.83	3	0.74	1.77	0.42	28.33	3.67
68	AMD5	0.73	2.13	0.34	31.96	9.33	0.76	2.1	0.36	32.37	9
69	G60	0.61	1.76	0.35	27.41	4.33	0.62	1.74	0.36	26.9	4.67
70	AMD40	0.83	1.97	0.42	34.87	8.33	0.8	1.94	0.41	34.3	8.67
71	DF30M	0.87	2.3	0.38	35.46	2	0.85	2.36	0.36	35.5	2.33
72	12NJ-130	0.56	1.69	0.33	30.69	6	0.55	1.65	0.33	30.2	6.33
73	15T-Q479	0.66	2.19	0.3	35.48	5.33	0.68	2.23	0.31	35	5.67
74	38P05F	0.75	2.04	0.37	34.39	3.33	0.73	2	0.37	34.13	3.67
75	15T-98	0.44	1.33	0.33	29.36	1	0.4	1.27	0.31	28.7	0.33
76	LH16F	0.64	1.74	0.37	34.18	14.67	0.66	1.71	0.39	33.87	15
77	B6F	0.76	1.87	0.41	31.72	1	0.78	1.89	0.41	31.1	1.33
78	ZM	0.48	1.69	0.28	26.6	7	0.43	1.62	0.27	26.03	7.67
79	30919	0.73	1.94	0.38	30.24	7.33	0.71	1.95	0.36	29.47	7
80	BSA	0.55	1.59	0.35	27.87	5.33	0.56	1.56	0.36	27.13	5.67
81	15T-TE162	0.67	1.94	0.35	23.4	2	0.65	1.91	0.34	23.97	1.67
82	DK516M	0.91	2.17	0.42	33.47	9.33	0.89	2.14	0.41	33.67	9
83	G9	0.61	2.08	0.29	34.28	4.67	0.63	2.12	0.3	33.97	4
84	JD519F	0.64	1.97	0.32	33.79	8.33	0.6	1.96	0.31	33.23	8.33
85	D3M	0.77	1.98	0.39	29.34	8.67	0.74	2.01	0.37	28.97	8
86	D3F	0.78	2.3	0.34	31.25	5.67	0.79	2.28	0.35	30.77	5.67
87	D1M	0.71	2.08	0.34	26.94	4	0.74	2.1	0.35	26.6	4
88	D1F	0.43	1.52	0.28	26.81	7.67	0.38	1.45	0.26	26.27	7.33
89	Z16P	0.87	1.95	0.45	25.46	11.33	0.85	1.9	0.44	25.73	11
90	HM1M	0.68	1.41	0.48	23.69	2.33	0.64	1.34	0.48	23.17	2.67
91	HM1F	0.58	1.67	0.35	28.84	3.67	0.56	1.65	0.34	29.13	3.67
92	D2F	0.47	1.5	0.31	26.16	4	0.44	1.45	0.3	26.57	4.33
93	D2M	0.75	2.15	0.35	26.88	4	0.72	2.14	0.34	26.33	4
94	38P05M	0.66	1.88	0.35	30.79	6.67	0.64	1.85	0.35	30.4	6
95	BZ9718	0.67	1.84	0.36	36.3	3.33	0.68	1.81	0.38	35.97	3
96	BD16M	0.75	2.33	0.32	33.62	2	0.72	2.35	0.31	34.23	1
97	G64	0.71	1.94	0.37	32.64	8.67	0.69	1.92	0.36	32.13	8
98	G83	0.67	1.89	0.35	30.24	6.33	0.69	1.88	0.37	29.67	6
99	G85	0.78	2.1	0.37	27.45	7	0.77	2.12	0.36	27.03	7.33
100	G98	0.81	1.93	0.42	38.57	8.33	0.84	1.95	0.43	38.93	8.33
101	G103	0.87	2.15	0.4	29.77	15.33	0.86	2.18	0.4	28.77	15.67
102	G106	0.84	2.06	0.41	25.48	11.33	0.88	2.11	0.42	25.13	11
103	G117	0.85	2.22	0.38	24.86	12.67	0.86	2.2	0.39	25.2	12.67
104	G139	0.72	2.05	0.35	33.6	5	0.7	2.08	0.34	33.1	5.33
105	G139	0.61	2.07	0.29	37.58	3.33	0.6	2.01	0.29	38.13	3.67
106	NH101M	0.66	2.04	0.32	25.41	2.67	0.63	2.07	0.3	25.73	2.67
107	7922	1.13	2.59	0.44	26.7	6.33	1.17	2.7	0.43	26.17	6.67
108	AMD25	0.62	2.09	0.3	30.83	6	0.57	2.02	0.28	31.17	6.67
109	AMD45	0.85	1.96	0.43	28.66	5.67	0.86	1.94	0.44	28.33	5.33
110	AMD16	0.8	2.1	0.38	30.14	4	0.82	2.1	0.39	30.67	4.33
111	AMD53	0.93	2.03	0.46	34.89	9.67	0.95	2.02	0.47	34.5	9.33
112	AMD293	1.18	2.51	0.47	23.82	10	1.2	2.56	0.47	24.33	10.33
113	XY128M	1.06	2.47	0.43	33.36	4.33	1.09	2.51	0.43	32.8	4.67
114	XY686M	0.84	2.23	0.38	32.6	2	0.86	2.28	0.38	32.17	2.33
115	XY698F	0.77	1.62	0.48	21.23	0	0.75	1.56	0.48	21.53	0
116	PH6WC	0.97	2.72	0.36	39.14	7.33	1	2.79	0.36	39.4	7
117	XD20	0.84	1.88	0.45	23.8	13.33	0.81	1.82	0.45	24.17	13
118	Q418	0.77	2.43	0.32	43.46	2.67	0.8	2.5	0.32	43.27	2.33
119	15T-Q420	1.03	2.19	0.47	30.81	11.67	1.05	2.24	0.47	30.6	12.33
120	PH6WC	1.07	2.41	0.44	33.94	2	1.06	2.46	0.43	34.07	1
121	XF420F	0.86	2.26	0.38	33.57	7.33	0.85	2.32	0.37	33.73	6.67
122	DF30F	0.63	1.57	0.4	24.36	2.67	0.59	1.52	0.39	24.67	2.33
123	DF26M	0.77	2.39	0.32	33.15	2.33	0.79	2.46	0.32	32.87	1.67
124	15T-Q519	1.07	2.36	0.45	28.16	11	1.12	2.43	0.46	28.2	11.33
125	P138	0.9	1.95	0.46	26.85	5.67	0.92	1.97	0.47	26.47	5.33
126	DAN598	0.93	2.21	0.42	28.22	16.33	0.9	2.19	0.41	27.87	16.67
127	XY426F	0.75	1.86	0.4	29.3	3.33	0.73	1.79	0.41	29.53	2.67
128	D405M	0.41	1.63	0.25	22.76	0	0.38	1.57	0.24	23	0
129	D405F	0.83	2.05	0.4	32.02	4.33	0.82	2.07	0.4	31.77	3.67
130	LY99M	0.79	2.01	0.39	29.14	6.33	0.76	1.94	0.39	28.87	6
131	XY168M	0.64	2.08	0.31	30.17	2.67	0.62	2.09	0.3	30.4	2
132	WK702F	1.13	2.38	0.47	25.83	9.67	1.16	2.45	0.47	25.53	9.33
133	LY66F	0.86	1.95	0.44	26.22	6	0.84	1.98	0.42	25.83	6.67
134	14T-160	0.96	2.57	0.37	40.65	7.67	0.99	2.6	0.38	40.77	8
135	HY51M	1.05	2.41	0.44	37.49	3.33	1.06	2.44	0.44	37.8	3.67
136	PH4CV	0.9	2.38	0.38	33.53	3	0.93	2.42	0.38	33.8	3
137	PH6WC	0.91	2.2	0.41	31.77	2.67	0.94	2.24	0.42	32.1	3
138	DK159M	0.86	2.37	0.36	32.39	5.67	0.85	2.4	0.35	32.7	5.33
139	DK516M	0.91	2.16	0.42	31.65	10.33	0.93	2.2	0.42	31.53	9.67
140	DK517F	0.84	1.99	0.42	31.85	13.33	0.8	1.98	0.41	32.2	13
141	DK519M	0.85	2.35	0.36	40.44	5.67	0.82	2.31	0.35	40.73	5.33
142	38P05M	0.75	2.16	0.35	29.63	9.33	0.74	2.1	0.35	30	9.33
143	ZF	0.72	1.98	0.36	31.8	4.33	0.68	1.96	0.35	31.47	4
144	B6M	0.57	1.57	0.36	28.46	3	0.54	1.53	0.35	28.13	3
145	F31	0.74	1.95	0.38	31.69	5.33	0.72	1.93	0.37	31.4	4.67
146	DK159M	0.8	2.39	0.33	35.9	2	0.81	2.38	0.34	36.27	1.67
147	DH679F	0.94	2.43	0.39	27.32	10.67	0.95	2.45	0.39	27.7	11
148	DH605F	0.61	1.97	0.31	23.48	2.67	0.58	1.94	0.3	23.27	2.33
149	ZHENG58	0.7	1.76	0.4	29.16	10	0.72	1.7	0.43	29.53	9.67
150	C7-2	0.84	1.82	0.46	28.27	23.67	0.85	1.87	0.45	27.7	24
151	Mo17	0.83	2.21	0.38	27.51	4.67	0.8	2.24	0.36	27.83	5
152	B73	1.05	2.26	0.46	25.4	5	1.03	2.25	0.46	25.63	5.33
153	96C	0.84	2.08	0.4	34.02	18.33	0.87	2.06	0.42	33.8	18
154	Z31	0.88	2.28	0.39	30.67	9.67	0.84	2.26	0.37	30.8	9.33
155	K12	0.92	2.46	0.37	37.5	8.33	0.95	2.52	0.38	37.57	8
156	YE478	0.66	1.68	0.39	27.31	15.33	0.65	1.62	0.4	27.47	15.67
157	5003	0.95	2.24	0.42	34.22	18.67	0.98	2.29	0.43	34.63	18.33
158	QI319S	0.84	1.93	0.44	28.94	5.33	0.88	1.99	0.44	28.6	5.67
159	HUANGZAO4	0.69	1.79	0.39	28.06	9.67	0.66	1.77	0.38	28.4	10
160	E28S	1.06	2.37	0.45	30.38	6.33	1.08	2.36	0.46	29.9	6
