# Supplementary material for: Molecular markers and molecular basis of plant type related traits in maize
Source: Front Genet. 2024 Nov 1;15:1487700. doi: 10.3389/fgene.2024.1487700 (PMC11564161; doi:10.3389/fgene.2024.1487700)
Supplement: Supplementary file 2 [file Table3.xlsx]

## Sheet: Sheet1
Table S2.Statistical analysis of phenotype data for 160 maize inbred lines.
Phenotype	Region	Number of samples	Maximum	Minimal	Average
First-order branch number of tassel	Jinzhong	160	24	0	6.29
	Xinzhou	160	23	0	6.33
Ear height	Jinzhong	160	120	33	79
	Xinzhou	160	119	37	80
Spindle length of tassel	Jinzhong	160	44.47	19.87	30.87
	Xinzhou	160	44.08	19.65	30.89
Pant height	Jinzhong	160	279	93	207
	Xinzhou	160	272	101	207
