# Supplementary material for: Molecular markers and molecular basis of plant type related traits in maize
Source: Front Genet. 2024 Nov 1;15:1487700. doi: 10.3389/fgene.2024.1487700 (PMC11564161; doi:10.3389/fgene.2024.1487700)
Supplement: Supplementary file 4 [file Table6.xlsx]

## Sheet: Sheet1
Table S5. Genome-wide association significant SNP sites for plant type-related traits in maize.
Site	Chromosome	SNP position	P-value	q-value	Traits
Jinzhong	1	238870752	9.21e-05	1	First-order branch number of tassel
Jinzhong	7	46336100	2.16e-06	1	First-order branch number of tassel
Jinzhong	7	91642186	4.59e-05	1	First-order branch number of tassel
Jinzhong	8	19451862	8.22e-07	1	First-order branch number of tassel
Xinzhou	2	128372150	8.18e-05	1	First-order branch number of tassel
Xinzhou	7	46336100	4.14e-06	1	First-order branch number of tassel
Xinzhou	7	62244969	9.81e-05	1	First-order branch number of tassel
Xinzhou	7	91642186	4.59e-05	1	First-order branch number of tassel
Xinzhou	8	19451862	2.86e-06	1	First-order branch number of tassel
Jinzhong	2	95462824	7.83e-05	1	Spindle length of tassel
Jinzhong	2	103532783	8.98e-05	1	Spindle length of tassel
Jinzhong	2	173174263	8e-05	1	Spindle length of tassel
Jinzhong	2	207125835	6.68e-05	1	Spindle length of tassel
Jinzhong	2	207236774	3.64e-05	1	Spindle length of tassel
Jinzhong	2	223977194	4.82e-05	1	Spindle length of tassel
Jinzhong	4	237523023	5.25e-05	1	Spindle length of tassel
Jinzhong	5	63568613	2.37e-05	0.98	Spindle length of tassel
Jinzhong	5	63569100	9.86e-05	1	Spindle length of tassel
Jinzhong	5	63800584	1.78e-05	0.73	Spindle length of tassel
Jinzhong	5	168467089	2.64e-05	1	Spindle length of tassel
Jinzhong	7	14794582	3.38e-05	1	Spindle length of tassel
Jinzhong	7	69762401	3.9e-05	1	Spindle length of tassel
Jinzhong	10	130299291	7.06e-05	1	Spindle length of tassel
Xinzhou	2	173174263	8.65e-05	1	Spindle length of tassel
Xinzhou	2	207236774	4.8e-05	1	Spindle length of tassel
Xinzhou	2	223977194	3.67e-05	1	Spindle length of tassel
Xinzhou	5	63568613	4.55e-05	1	Spindle length of tassel
Xinzhou	5	63800584	3.63e-05	1	Spindle length of tassel
Xinzhou	5	168467089	5.69e-05	1	Spindle length of tassel
Xinzhou	7	14794582	5e-05	1	Spindle length of tassel
Xinzhou	7	69762401	4.74e-05	1	Spindle length of tassel
Xinzhou	10	130299291	7.72e-05	1	Spindle length of tassel
Jinzhong	0	-	6.36e-05	1	Ear height
Jinzhong	1	227728498	4.33e-05	1	Ear height
Jinzhong	3	49375461	7.09e-06	0.29	Ear height
Jinzhong	3	49477651	6.81e-06	0.28	Ear height
Jinzhong	3	49538902	2.38e-05	0.98	Ear height
Jinzhong	3	216523762	4.84e-05	1	Ear height
Jinzhong	3	232074639	5.49e-05	1	Ear height
Jinzhong	4	188402649	1.08e-05	0.45	Ear height
Jinzhong	5	99732524	9.39e-05	1	Ear height
Jinzhong	7	96469464	9.16e-05	1	Ear height
Jinzhong	8	130855826	4.38e-05	1	Ear height
Jinzhong	8	130855832	3.45e-05	1	Ear height
Jinzhong	10	134034754	9.67e-05	1	Ear height
Xinzhou	0	-	6.15e-05	1	Ear height
Xinzhou	1	21983901	6.82e-05	1	Ear height
Xinzhou	3	49375461	3.06e-05	1	Ear height
Xinzhou	3	49477651	1.6e-05	0.66	Ear height
Xinzhou	3	49538902	5.35e-05	1	Ear height
Xinzhou	3	223660764	6.82e-05	1	Ear height
Xinzhou	3	223992312	9.21e-05	1	Ear height
Xinzhou	4	188402649	4.13e-05	1	Ear height
Jinzhong	0	-	2.61e-05	1	Plant height
Jinzhong	2	3713535	3.65e-05	1	Plant height
Jinzhong	3	169704259	1.81e-05	0.74	Plant height
Jinzhong	7	95581049	5.4e-05	1	Plant height
Jinzhong	9	115557155	6.24e-05	1	Plant height
Xinzhou	0	-	3.52e-05	1	Plant height
Xinzhou	3	169704259	2.16e-05	0.89	Plant height
Xinzhou	7	95581049	9.14e-05	1	Plant height
Jinzhong	0	~	8.12e-05	1	Ear height/plant height ratio
Jinzhong	1	21983901	6.21e-05	1	Ear height/plant height ratio
Jinzhong	1	36570105	7.93e-05	1	Ear height/plant height ratio
Jinzhong	1	36761690	4.84e-05	1	Ear height/plant height ratio
Jinzhong	1	273984194	3.65e-05	1	Ear height/plant height ratio
Jinzhong	1	273985505	6.01e-05	1	Ear height/plant height ratio
Jinzhong	2	7356773	9.79e-05	1	Ear height/plant height ratio
Jinzhong	3	49477651	4.36e-05	1	Ear height/plant height ratio
Jinzhong	3	199241525	7.39e-05	1	Ear height/plant height ratio
Jinzhong	3	202224823	9.46e-06	0.39	Ear height/plant height ratio
Jinzhong	4	188402649	7.75e-05	1	Ear height/plant height ratio
Jinzhong	5	24508669	8.12e-05	1	Ear height/plant height ratio
Jinzhong	5	24576883	8.12e-05	1	Ear height/plant height ratio
Jinzhong	5	24577473	5.27e-05	1	Ear height/plant height ratio
Jinzhong	5	24618483	8.12e-05	1	Ear height/plant height ratio
Jinzhong	5	24711746	8.12e-05	1	Ear height/plant height ratio
Jinzhong	5	24719960	8.03e-05	1	Ear height/plant height ratio
Jinzhong	8	50324047	5.67e-05	1	Ear height/plant height ratio
Jinzhong	8	130855826	7.99e-05	1	Ear height/plant height ratio
Jinzhong	8	130855832	5.49e-05	1	Ear height/plant height ratio
Jinzhong	9	16886637	6.45e-05	1	Ear height/plant height ratio
Jinzhong	9	39408321	9.83e-05	1	Ear height/plant height ratio
Jinzhong	10	142069599	8.12e-05	1	Ear height/plant height ratio
Xinzhou	0	~	9.77e-05	1	Ear height/plant height ratio
Xinzhou	1	21983901	8.12e-05	1	Ear height/plant height ratio
Xinzhou	1	36761690	9.82e-05	1	Ear height/plant height ratio
Xinzhou	1	273984194	6.67e-05	1	Ear height/plant height ratio
Xinzhou	3	49375461	7.01e-05	1	Ear height/plant height ratio
Xinzhou	3	49477651	8.15e-05	1	Ear height/plant height ratio
Xinzhou	3	199241525	9.44e-05	1	Ear height/plant height ratio
Xinzhou	3	202224823	3.73e-05	1	Ear height/plant height ratio
Xinzhou	5	24508669	9.77e-05	1	Ear height/plant height ratio
Xinzhou	5	24576883	9.77e-05	1	Ear height/plant height ratio
Xinzhou	5	24577473	4.76e-05	1	Ear height/plant height ratio
Xinzhou	5	24618483	9.77e-05	1	Ear height/plant height ratio
Xinzhou	5	24711746	9.77e-05	1	Ear height/plant height ratio
Xinzhou	6	134124933	8.26e-05	1	Ear height/plant height ratio
Xinzhou	8	130855826	8.27e-05	1	Ear height/plant height ratio
Xinzhou	8	130855832	5.6e-05	1	Ear height/plant height ratio
Xinzhou	10	142069599	9.77e-05	1	Ear height/plant height ratio
