# Supplementary material for: Molecular markers and molecular basis of plant type related traits in maize
Source: Front Genet. 2024 Nov 1;15:1487700. doi: 10.3389/fgene.2024.1487700 (PMC11564161; doi:10.3389/fgene.2024.1487700)
Supplement: Supplementary file 5 [file Table4.xlsx]

## Sheet: Sheet1
Table S3.Raw data quality control statistics.
Data type	Dish QC	QC detection rate(%)	QC Heterozy-gosity rate(%)	Qualified rate of sample quality control(%)	Detection rate of all sites in the sample(%)	Sample heterozygosity(%)
Average	0.88	99.51	1.55	98.95	99.29	1.95
Maximum	0.94	99.97	22.56	98.95	99.89	18.46
Minimal	0.83	96.14	0.44	98.95	96.13	0.75
