# Supplementary material for: Molecular markers and molecular basis of plant type related traits in maize
Source: Front Genet. 2024 Nov 1;15:1487700. doi: 10.3389/fgene.2024.1487700 (PMC11564161; doi:10.3389/fgene.2024.1487700)
Supplement: Supplementary file 7 [file Table7.xlsx]

## Sheet: Sheet1
Table S6. Functional annotation of genes related to the plant type-related traits in maize inbred lines from Jinzhong and Xinzhou.
Gene ID	Gene Name	KEGG Enrichment	NR Annotation	Traits
NM_001147233.2	UGT75L6	~	uncharacterized protein LOC100272780 [Zea mays]	First-order branch number of tassel
NM_001152750.1	Serinc	~	uncharacterized protein LOC100279792 [Zea mays]	First-order branch number of tassel
XM_008650303.2	~	~	uncharacterized protein LOC103629103 isoform X2 [Zea mays]	First-order branch number of tassel
XM_008654139.4	ABCB28	ko02010:ABC transporters	ABC transporter B family member 28 isoform X1 [Zea mays]	First-order branch number of tassel
XM_008654140.4	ABCB28	ko02010:ABC transporters	ABC transporter B family member 28 isoform X2 [Zea mays]	First-order branch number of tassel
XM_008657462.2	EPL1	~	uncharacterized protein LOC103634880 [Zea mays]	First-order branch number of tassel
XM_008657464.4	IAA	ko04075:Plant hormone signal transduction	auxin-responsive protein IAA4 [Zea mays]	First-order branch number of tassel
XM_008659121.1	IPK2	ko00562:Inositol phosphate metabolism|ko04070:Phosphatidylinositol signaling system	inositol polyphosphate multikinase IPK2 [Zea mays]	First-order branch number of tassel
XM_020542542.3	AIP1-2	~	actin-interacting protein 1-2 [Zea mays]	First-order branch number of tassel
XM_020542684.1	~	~	uncharacterized protein LOC103634886 isoform X2 [Zea mays]	First-order branch number of tassel
XM_023300613.1	~	~	uncharacterized protein LOC103629103 isoform X1 [Zea mays]	First-order branch number of tassel
XM_035961424.1	Serinc	~	uncharacterized protein LOC100279792 [Zea mays]	First-order branch number of tassel
NM_001111402.2	ERD7	ko04144:Endocytosis	physical impedance induced protein 2 [Zea mays]	Spindle length of tassel
NM_001139146.1	LA1	~	La protein 1 [Zea mays]	Spindle length of tassel
NM_001143505.1	PseudoU_synth_2	~	RNA pseudouridine synthase 7 [Zea mays]	Spindle length of tassel
NM_001143629.2	EXD3	~	uncharacterized protein LOC100217277 [Zea mays]	Spindle length of tassel
NM_001147587.1	BZIP19	~	uncharacterized protein LOC100273140 [Zea mays]	Spindle length of tassel
NM_001157366.1	NRPB12	ko00230:Purine metabolism|ko00240:Pyrimidine metabolism|ko03020:RNA polymerase|ko04623:Cytosolic DNA-sensing pathway|ko05169:Epstein-Barr virus infection	DNA-directed RNA polymerases I, II, and III 7.3 kDa polypeptide [Zea mays]	Spindle length of tassel
NM_001174751.1	CML32	ko04626:Plant-pathogen interaction	uncharacterized protein LOC100381981 [Zea mays]	Spindle length of tassel
NM_001176026.1	NIP1	NA	putative RING zinc finger domain superfamily protein [Zea mays]	Spindle length of tassel
NM_001301591.1	GLU3	ko00500:Starch and sucrose metabolism	endoglucanase 12-like [Zea mays]	Spindle length of tassel
NM_001306062.1	ATG10	ko04140:Regulation of autophagy	autophagy-related 10 isoform 1 [Zea mays]	Spindle length of tassel
NM_001306063.1	ATG10	ko04140:Regulation of autophagy	autophagy-related 10 isoform 2 [Zea mays]	Spindle length of tassel
NM_001306064.1	ATG10	ko04140:Regulation of autophagy	autophagy-related 10 isoform 3 [Zea mays]	Spindle length of tassel
NM_001306065.1	ATG10	ko04140:Regulation of autophagy	autophagy-related 10 isoform 4 precursor [Zea mays]	Spindle length of tassel
NM_001306066.1	~	ko04140:Regulation of autophagy	autophagy-related 10 isoform 5 [Zea mays]	Spindle length of tassel
NM_001356981.1	CYP714B1	~	putative cytochrome P450 superfamily protein [Zea mays]	Spindle length of tassel
NM_001359483.1	PMA1	~	uncharacterized protein LOC100216710 [Zea mays]	Spindle length of tassel
NM_001365508.1	GAUT7	~	uncharacterized protein LOC100192027 [Zea mays]	Spindle length of tassel
NM_001368005.1	PP2C	~	uncharacterized protein LOC100281412 isoform X1 [Zea mays]	Spindle length of tassel
NM_001368012.1	APF1	~	unknown [Zea mays]	Spindle length of tassel
XM_008645383.3	PP2C	~	uncharacterized protein LOC100281412 isoform X1 [Zea mays]	Spindle length of tassel
XM_008645384.3	PP2C	~	uncharacterized protein LOC100281412 isoform X1 [Zea mays]	Spindle length of tassel
XM_008646867.3	TD1	~	leucine-rich repeat receptor-like kinase protein THICK TASSEL DWARF1 [Zea mays]	Spindle length of tassel
XM_008648475.1	~	~	uncharacterized protein LOC103628236 [Zea mays]	Spindle length of tassel
XM_008648476.4	DUF677	~	putative UPF0496 protein 2 isoform X2 [Zea mays]	Spindle length of tassel
XM_008648823.2	~	~	uncharacterized protein LOC103628657 [Zea mays]	Spindle length of tassel
XM_008670346.4	MED33A	~	uncharacterized protein LOC100502369 isoform X1 [Zea mays]	Spindle length of tassel
XM_020544897.2	LA1	~	uncharacterized protein LOC100194092 isoform X1 [Zea mays]	Spindle length of tassel
XM_020549180.1	Myb	~	L10-interacting MYB domain-containing protein-like [Zea mays]	Spindle length of tassel
XM_023300129.1	DUF677	~	putative UPF0496 protein 2 isoform X1 [Zea mays]	Spindle length of tassel
XM_023301492.2	CYP714B1	~	putative cytochrome P450 superfamily protein isoform X1 [Zea mays]	Spindle length of tassel
XM_023301493.2	CYP714B1	~	putative cytochrome P450 superfamily protein isoform X2 [Zea mays]	Spindle length of tassel
XM_035960942.1	~	~	uncharacterized protein LOC103650151 [Zea mays]	Spindle length of tassel
XM_035961219.1	SBT4.3	~	Subtilisin-like protease SBT4.4 [Zea mays]	Spindle length of tassel
XM_035964667.1	CYP714B3	~	putative cytochrome P450 superfamily protein [Zea mays]	Spindle length of tassel
XM_035965462.1	~	~	hypothetical protein Zm00014a_031106 [Zea mays]	Spindle length of tassel
NM_001136673.1	PBS1	ko04626:Plant-pathogen interaction	putative protein kinase superfamily protein [Zea mays]	Ear height
NM_001137234.1	IBR	~	putative RING zinc finger domain superfamily protein [Zea mays]	Ear height
NM_001150503.2	DUF2985	~	uncharacterized LOC100276792 [Zea mays]	Ear height
NM_001158368.2	LTI6B	~	hydrophobic protein LTI6B [Zea mays]	Ear height
NM_001363808.1	~	~	uncharacterized protein LOC103650056 [Zea mays]	Ear height
NM_001366131.1	Aminotran_4	~	uncharacterized protein LOC100280378 [Zea mays]	Ear height
XM_008675720.4	XendoU	~	poly(U)-specific endoribonuclease-B [Zea mays]	Ear height
XM_008675721.4	IAA4	ko04075:Plant hormone signal transduction	auxin-responsive protein IAA4 [Zea mays]	Ear height
XM_008675722.2	PCMP-E19	~	pentatricopeptide repeat-containing protein At2g13600 [Zea mays]	Ear height
XM_008677594.1	LEA_2	~	uncharacterized protein LOC103651928 [Zea mays]	Ear height
XM_008681094.3	RST	~	inactive poly [ADP-ribose] polymerase RCD1 isoform X1 [Zea mays]	Ear height
XM_008681095.2	RST	~	inactive poly [ADP-ribose] polymerase RCD1 isoform X2 [Zea mays]	Ear height
XM_008681096.3	PARP	~	inactive poly [ADP-ribose] polymerase RCD1 isoform X1 [Zea mays]	Ear height
XM_008681098.4	PARP	~	inactive poly [ADP-ribose] polymerase RCD1 isoform X3 [Zea mays]	Ear height
XM_020550201.3	Exo_endo_phos	~	uncharacterized protein LOC103650051 [Zea mays]	Ear height
XM_020550202.3	Exo_endo_phos	~	uncharacterized protein LOC103650051 [Zea mays]	Ear height
XM_020552761.2	PARP	~	inactive poly [ADP-ribose] polymerase RCD1 isoform X1 [Zea mays]	Ear height
XM_035966204.1	RVT_1	~	Protein kinase domain superfamily protein [Zea mays]	Ear height
XM_035966205.1	RVT_1	~	Protein kinase domain superfamily protein [Zea mays]	Ear height
XM_035966207.1	zf-RVT	~	Protein kinase domain superfamily protein [Zea mays]	Ear height
XM_035966208.1	Exo_endo_phos	~	uncharacterized protein LOC103650051 [Zea mays]	Ear height
XM_035966209.1	Exo_endo_phos	~	uncharacterized protein LOC103650051 [Zea mays]	Ear height
XM_035967467.1	RST	~	inactive poly [ADP-ribose] polymerase RCD1 isoform X1 [Zea mays]	Ear height
XM_035967468.1	RST	~	inactive poly [ADP-ribose] polymerase RCD1 isoform X2 [Zea mays]	Ear height
XM_035967469.1	RST	~	inactive poly [ADP-ribose] polymerase RCD1 isoform X2 [Zea mays]	Ear height
XM_035967470.1	RST	~	inactive poly [ADP-ribose] polymerase RCD1 isoform X3 [Zea mays]	Ear height
XM_035967471.1	RST	~	inactive poly [ADP-ribose] polymerase RCD1 isoform X3 [Zea mays]	Ear height
NM_001136739.1	BT2	~	uncharacterized protein LOC100191305 [Zea mays]	Plant height
NM_001365697.1	ICMT	ko00900:Terpenoid backbone biosynthesis	uncharacterized protein LOC100284671 [Zea mays]	Plant height
XM_008674752.3	ICMT	ko00900:Terpenoid backbone biosynthesis	uncharacterized protein LOC100284671 [Zea mays]	Plant height
NM_001111761.1	YAB3	~	C2C2-YABBY transcription factor, partial [Zea mays]	Ear height/plant height ratio
NM_001112250.2	GST4	ko00480:Glutathione metabolism|ko00980:Metabolism of xenobiotics by cytochrome P450|ko00982:Drug metabolism - cytochrome P450	glutathione transferase 8 [Zea mays]	Ear height/plant height ratio
NM_001138901.1	~	~	uncharacterized protein LOC100193818 [Zea mays]	Ear height/plant height ratio
NM_001143204.1	MAPR4	~	fiber protein Fb38 precursor [Zea mays]	Ear height/plant height ratio
NM_001147762.1	SNARE_assoc	~	uncharacterized protein LOC100273321 [Zea mays]	Ear height/plant height ratio
NM_001147768.1	GLTP	~	putative glycolipid transfer protein (GLTP) family protein [Zea mays]	Ear height/plant height ratio
NM_001148758.1	ERF1A	~	AP2-EREBP transcription factor [Zea mays]	Ear height/plant height ratio
NM_001150058.1	DUF3615	~	hypothetical protein ZEAMMB73_Zm00001d043341 [Zea mays]	Ear height/plant height ratio
NM_001155978.1	Peptidase_C97	~	unknown [Zea mays]	Ear height/plant height ratio
NM_001156152.2	MAP1A	~	methionine aminopeptidase 1A [Zea mays]	Ear height/plant height ratio
NM_001156592.2	LTP-2	~	nonspecific lipid-transfer protein precursor [Zea mays]	Ear height/plant height ratio
NM_001158368.2	LTI6B	~	hydrophobic protein LTI6B [Zea mays]	Ear height/plant height ratio
NM_001175352.1	RECQSIM	~	uncharacterized protein LOC100382628 [Zea mays]	Ear height/plant height ratio
NM_001195985.1	NPY2	~	uncharacterized LOC100285179 [Zea mays]	Ear height/plant height ratio
NM_001197000.1	CCD8B	ko00906:Carotenoid biosynthesis	carotenoid cleavage dioxygenase [Zea mays]	Ear height/plant height ratio
NM_001349856.1	rnf-5	ko04141:Protein processing in endoplasmic reticulum	uncharacterized LOC100194240 [Zea mays]	Ear height/plant height ratio
NM_001358368.1	~	~	WEB family protein, chloroplastic [Zea mays]	Ear height/plant height ratio
NM_001358392.1	RECQSIM	~	uncharacterized protein LOC100382628 [Zea mays]	Ear height/plant height ratio
NM_001360448.1	TFCD	~	uncharacterized protein LOC100273796 [Zea mays]	Ear height/plant height ratio
XM_008645514.4	MAP1A	~	methionine aminopeptidase 1A isoform X2 [Zea mays]	Ear height/plant height ratio
XM_008646494.3	SCAB-IgPH	~	uncharacterized protein LOC103626119 isoform X1 [Zea mays]	Ear height/plant height ratio
XM_008646495.2	SCAB-IgPH	~	uncharacterized protein LOC103626119 isoform X1 [Zea mays]	Ear height/plant height ratio
XM_008646496.2	SCAB-IgPH	~	uncharacterized protein LOC103626119 isoform X1 [Zea mays]	Ear height/plant height ratio
XM_008646497.2	SCAB-IgPH	~	uncharacterized protein LOC103626119 isoform X2 [Zea mays]	Ear height/plant height ratio
XM_008646498.2	SCAB-IgPH	~	uncharacterized protein LOC103626119 isoform X2 [Zea mays]	Ear height/plant height ratio
XM_008646499.3	SCAB-IgPH	~	uncharacterized protein LOC103626119 isoform X3 [Zea mays]	Ear height/plant height ratio
XM_008646500.2	SCAB-IgPH	~	uncharacterized protein LOC103626119 isoform X4 [Zea mays]	Ear height/plant height ratio
XM_008646502.3	DUF1719	~	uncharacterized protein LOC103626122 [Zea mays]	Ear height/plant height ratio
XM_008646503.4	~	~	low-temperature-induced 65 kDa protein [Zea mays]	Ear height/plant height ratio
XM_008646506.3	DTX19	~	protein DETOXIFICATION 19 [Zea mays]	Ear height/plant height ratio
XM_008655645.3	DRP4C	~	Putative dynamin-related protein 4A [Zea mays]	Ear height/plant height ratio
XM_008655660.3	BHLH30	~	transcription factor bHLH30 [Zea mays]	Ear height/plant height ratio
XM_008657011.4	RECQSIM	~	uncharacterized protein LOC100382628 isoform X1 [Zea mays]	Ear height/plant height ratio
XM_008663371.4	SNARE_assoc	~	uncharacterized protein LOC100273321 isoform X1 [Zea mays]	Ear height/plant height ratio
XM_008663372.4	SNARE_assoc	~	uncharacterized protein LOC100273321 isoform X2 [Zea mays]	Ear height/plant height ratio
XM_008663373.4	SNARE_assoc	~	uncharacterized protein LOC100273321 isoform X3 [Zea mays]	Ear height/plant height ratio
XM_008665312.4	TMKL1	~	putative kinase-like protein TMKL1 [Zea mays]	Ear height/plant height ratio
XM_008665320.4	Tbl3	ko03008:Ribosome biogenesis in eukaryotes	transducin beta-like protein 3 [Zea mays]	Ear height/plant height ratio
XM_008666943.4	MAPR4	~	fiber protein Fb38 isoform X1 [Zea mays]	Ear height/plant height ratio
XM_008666950.4	MAPR4	~	fiber protein Fb38 precursor [Zea mays]	Ear height/plant height ratio
XM_008666957.4	MAPR4	~	fiber protein Fb38 isoform X3 [Zea mays]	Ear height/plant height ratio
XM_008667062.3	COL16	~	zinc finger protein CONSTANS-LIKE 16 [Zea mays]	Ear height/plant height ratio
XM_008668673.3	HIP1	~	probable E3 ubiquitin-protein ligase HIP1 [Zea mays]	Ear height/plant height ratio
XM_008669391.2	GLTP	~	putative glycolipid transfer protein (GLTP) family protein isoform X1 [Zea mays]	Ear height/plant height ratio
XM_008675226.4	GST4	ko00480:Glutathione metabolism|ko00980:Metabolism of xenobiotics by cytochrome P450|ko00982:Drug metabolism - cytochrome P450	glutathione transferase 8 [Zea mays]	Ear height/plant height ratio
XM_008675721.4	IAA4	ko04075:Plant hormone signal transduction	auxin-responsive protein IAA4 [Zea mays]	Ear height/plant height ratio
XM_008675722.2	PCMP-E19	~	pentatricopeptide repeat-containing protein At2g13600 [Zea mays]	Ear height/plant height ratio
XM_008676823.2	Peptidase_C48	~	uncharacterized protein LOC103651201 [Zea mays]	Ear height/plant height ratio
XM_008681493.3	NPY2	~	uncharacterized LOC100285179 isoform X2 [Zea mays]	Ear height/plant height ratio
XM_008681500.3	NPY2	~	uncharacterized LOC100285179 isoform X2 [Zea mays]	Ear height/plant height ratio
XM_008681505.4	NPY2	~	uncharacterized LOC100285179 isoform X2 [Zea mays]	Ear height/plant height ratio
XM_008681515.4	NPY2	~	uncharacterized LOC100285179 isoform X2 [Zea mays]	Ear height/plant height ratio
XM_008681521.2	NPY2	~	uncharacterized LOC100285179 isoform X2 [Zea mays]	Ear height/plant height ratio
XM_008681525.3	NPY2	~	uncharacterized LOC100285179 isoform X2 [Zea mays]	Ear height/plant height ratio
XM_020545522.3	MYB58	~	probable transcription factor MYB58 [Zea mays]	Ear height/plant height ratio
XM_020545523.1	SCC2	~	sister chromatid cohesion protein SCC2 [Zea mays]	Ear height/plant height ratio
XM_020545735.3	ERF039	~	ethylene-responsive transcription factor ERF039 [Zea mays]	Ear height/plant height ratio
XM_020545802.3	ERF034	~	ethylene-responsive transcription factor TINY [Zea mays]	Ear height/plant height ratio
XM_020547104.2	osgep	~	Tetratricopeptide repeat-like superfamily protein [Zea mays]	Ear height/plant height ratio
XM_020550063.3	GST4	ko00480:Glutathione metabolism|ko00980:Metabolism of xenobiotics by cytochrome P450|ko00982:Drug metabolism - cytochrome P450	glutathione transferase 8 [Zea mays]	Ear height/plant height ratio
XM_020551014.2	~	~	unknown [Zea mays]	Ear height/plant height ratio
XM_023300581.2	Peptidase_C48	~	uncharacterized protein LOC103632134 [Zea mays]	Ear height/plant height ratio
XM_023300614.1	DRP4C	~	LOW QUALITY PROTEIN: dynamin-related protein 4C-like [Zea mays]	Ear height/plant height ratio
XM_023301830.2	rnf-5	ko04141:Protein processing in endoplasmic reticulum	uncharacterized LOC100194240 [Zea mays]	Ear height/plant height ratio
XM_034059921.2	DUF641	~	DUF641 family protein [Zea mays]	Ear height/plant height ratio
XM_035958977.1	SCAB-IgPH	~	uncharacterized protein LOC103626119 isoform X2 [Zea mays]	Ear height/plant height ratio
XM_035958978.1	SCAB-IgPH	~	uncharacterized protein LOC103626119 isoform X4 [Zea mays]	Ear height/plant height ratio
XM_035958979.1	~	~	transducin family protein / WD-40 repeat family protein [Zea mays]	Ear height/plant height ratio
XM_035961305.1	DUF659	~	hAT transposon superfamily protein [Zea mays]	Ear height/plant height ratio
XM_035963527.1	~	~	hypothetical protein Zm00014a_003652 [Zea mays]	Ear height/plant height ratio
XM_035963528.1	pckA	~	uncharacterized protein LOC103642005 isoform X1 [Zea mays]	Ear height/plant height ratio
XM_035963529.1	pckA	~	uncharacterized protein LOC103642005 isoform X1 [Zea mays]	Ear height/plant height ratio
XM_035963530.1	pckA	~	uncharacterized protein LOC103642005 isoform X1 [Zea mays]	Ear height/plant height ratio
XM_035963531.1	pckA	~	uncharacterized protein LOC103642005 isoform X1 [Zea mays]	Ear height/plant height ratio
XM_035963532.1	pckA	~	uncharacterized protein LOC103642005 isoform X1 [Zea mays]	Ear height/plant height ratio
XM_035963533.1	pckA	~	hypothetical protein ZEAMMB73_Zm00001d026192 [Zea mays]	Ear height/plant height ratio
XM_035963534.1	pckA	~	hypothetical protein ZEAMMB73_Zm00001d026192 [Zea mays]	Ear height/plant height ratio
XM_035963535.1	pckA	~	hypothetical protein ZEAMMB73_Zm00001d026192 [Zea mays]	Ear height/plant height ratio
XM_035963536.1	pckA	~	hypothetical protein ZEAMMB73_Zm00001d026192 [Zea mays]	Ear height/plant height ratio
XM_035963537.1	pckA	~	hypothetical protein ZEAMMB73_Zm00001d026192 [Zea mays]	Ear height/plant height ratio
XM_035963538.1	pckA	~	hypothetical protein ZEAMMB73_Zm00001d026192 [Zea mays]	Ear height/plant height ratio
XM_035963539.1	pckA	~	hypothetical protein ZEAMMB73_Zm00001d026192 [Zea mays]	Ear height/plant height ratio
XM_035963540.1	pckA	~	hypothetical protein ZEAMMB73_Zm00001d026192 [Zea mays]	Ear height/plant height ratio
XM_035963541.1	pckA	~	hypothetical protein ZEAMMB73_Zm00001d026192 [Zea mays]	Ear height/plant height ratio
XM_035963542.1	pckA	~	hypothetical protein ZEAMMB73_Zm00001d026192 [Zea mays]	Ear height/plant height ratio
XM_035966403.1	FRS6	~	protein FAR1-RELATED SEQUENCE 5-like isoform X1 [Zea mays]	Ear height/plant height ratio
XM_035968016.1	NPY2	~	uncharacterized LOC100285179 isoform X2 [Zea mays]	Ear height/plant height ratio
XM_035968018.1	NPY2	~	uncharacterized LOC100285179 isoform X2 [Zea mays]	Ear height/plant height ratio
XM_035968019.1	NPY2	~	uncharacterized LOC100285179 isoform X2 [Zea mays]	Ear height/plant height ratio
